# Supplementary material for: Assessing Genetic Variation in Guadua angustifolia Through RAD-Seq Analysis
Source: Int J Mol Sci. 2025 Jun 19;26(12):5879. doi: 10.3390/ijms26125879 (PMC12192596; doi:10.3390/ijms26125879)
Supplement: Supplementary file 1 [file ijms-26-05879-s001.zip]

Archive with 1 entries (1 files):
- ijms-3621207-supplementary.pdf
